# Supplementary material for: Functional Regression Models for Epistasis Analysis of Multiple Quantitative Traits
Source: PLoS Genet. 2016 Apr 22;12(4):e1005965. doi: 10.1371/journal.pgen.1005965 (PMC4841563; doi:10.1371/journal.pgen.1005965)
Supplement: S10 Table — (XLSX) [file pgen.1005965.s018.xlsx]

## Sheet: TableS10
Table S10. P-values of significantly interacted genes with HDL and LDL adjusted for sex, age, population stratification.
Gene 1	Chr	Gene 2	Chr	P-values
				Two Traits			HDL	LDL
				MFRG	Pair-wise	PCA	FRG	FRG
					(minimum)
SHPK	17	ST20	15	1.42e-19	0.000429975	0.0302629	2.36e-08	6.48e-11
STK3	8	CSMD1	8	5.98e-16	0.000558007	0.17642	2.82e-07	6.06e-05
ST20	15	FRMD5	15	6.97e-15	0.000713741	0.00213215	9.36e-07	4.03e-07
C5orf64	5	PSMD1	2	9.81e-15	1.21e-05	0.264245	1.01e-06	3.75e-07
ST20	15	PDE4DIP	1	3.65e-14	3.42e-06	0.217572	0.00187545	1.95e-08
SHPK	17	CSMD1	8	2.44e-13	0.000237014	4.91e-05	0.00125658	0.000292688
C5orf64	5	SPRY1	4	2.64e-13	1.21e-05	0.00294222	1.12e-06	1.67e-07
NARG2	15	CSMD1	8	3.77e-13	8.07e-05	0.0474382	0.00224184	0.000110817
SIGLEC7	19	NBPF1	1	4.03e-13	0.000634173	0.0264418	5.04e-06	5.9e-07
SHPK	17	NRG1	8	5.33e-13	0.000390927	0.00373339	0.000248496	1.58e-07
PLTP	20	NBPF1	1	8.35e-13	0.00202987	0.202558	6.77e-06	6.34e-05
DIAPH3-AS1	13	SPRY1	4	1.06e-12	1.35e-05	0.000548209	0.000135102	1.34e-06
MPG	16	NBPF1	1	1.11e-12	0.00376867	0.556485	0.000333542	2.18e-07
FRMD5	15	SLC8A3	14	2.92e-12	7.85e-05	0.000978855	0.00299386	1.67e-08
DIAPH3-AS1	13	PPRC1	10	3.57e-12	0.000989613	0.771278	3.33e-05	2.01e-06
DIAPH3-AS1	13	STK3	8	3.57e-12	0.00364011	0.473851	1.82e-06	5.95e-05
CD300A	17	CSMD1	8	3.89e-12	0.000318877	0.258537	0.000364704	0.000171186
RNF40	16	DIAPH3-AS1	13	4.09e-12	0.00339066	0.267976	5.05e-05	1.37e-07
CGB2	19	CSMD1	8	4.38e-12	0.000181769	0.000319347	1.87e-05	5.23e-06
SHPK	17	RYR3	15	4.47e-12	0.000324701	2.47e-05	0.011437	7.29e-05
FRMD5	15	C5orf64	5	4.75e-12	0.0142398	0.365022	8.14e-06	4.6e-05
PPM1A	14	CSMD1	8	4.77e-12	6.84e-05	0.0023679	1.09e-06	2.46e-05
CSMD1	8	ZBTB47	3	5.53e-12	4.02e-06	0.000270552	9.85e-07	0.001779
ST20	15	PSMD1	2	5.75e-12	1.06e-05	0.0913438	4.41e-06	4.93e-06
CSMD1	8	KIF3A	5	6.56e-12	0.000951904	0.023485	0.00703721	0.0115835
TRIM22	11	SORCS2	4	6.62e-12	0.000105108	0.200897	2.98e-07	1.52e-05
CREBBP	16	CSMD1	8	7.56e-12	2.64e-05	2.77e-12	0.00278046	0.00316291
ADRA1B	5	PSMD1	2	9.05e-12	1.08e-05	0.585873	1.7e-05	1.04e-05
TRIM22	11	STK3	8	1.17e-11	0.000346103	0.0542687	1.48e-06	6.03e-05
DIAPH3-AS1	13	SH2B3	12	1.25e-11	0.000561656	0.393507	5.91e-06	6.44e-05
SHPK	17	DSE	6	1.28e-11	0.000402883	0.000127565	7.32e-06	4.84e-05
CASKIN1	16	ST20	15	1.31e-11	0.000572139	0.0587522	0.00103871	1.23e-08
MFNG	22	C5orf64	5	1.44e-11	9.17e-05	0.0090409	1.58e-06	3.75e-06
RTN4RL1	17	ANKRD23	2	1.58e-11	0.0172611	0.693321	3.34e-07	0.000289658
ST20	15	MZT2A	2	2.36e-11	0.000845699	0.0396365	6.84e-09	0.000655967
CSMD1	8	PHF3	6	2.47e-11	0.000128091	0.00540299	0.0627625	0.00361172
KIF3A	5	C5orf64	5	2.52e-11	0.000977948	0.100536	1.21e-06	7.44e-05
PSG6	19	ST20	15	2.73e-11	6.68e-05	0.00895402	7.44e-06	1.95e-07
SYNE1	6	C5orf64	5	2.83e-11	0.000113916	0.389826	5.99e-07	1.46e-05
CSMD1	8	DNAJB14	4	2.96e-11	0.00401804	0.199001	0.00299033	1.09e-05
COL4A2	13	NBPF1	1	3.19e-11	0.000189143	0.227628	5.46e-07	6.63e-05
DSE	6	MZT2A	2	3.35e-11	5.94e-05	0.0273035	4.47e-07	4.86e-05
CD300A	17	CHSY1	15	3.44e-11	0.000430355	0.100396	6.7e-07	0.000753415
ST20	15	ETFDH	4	3.44e-11	0.00223705	0.0942659	1.02e-06	7.43e-06
CSMD1	8	GSK3B	3	3.67e-11	0.000243211	0.04142	5.61e-06	0.00251739
PLTP	20	ST20	15	3.89e-11	0.00274988	0.471331	1e-05	0.000272045
CASKIN1	16	C5orf64	5	3.97e-11	0.000535591	0.0641796	5.12e-06	2.45e-05
C5orf64	5	ZAP70	2	4.03e-11	0.000110702	0.104158	0.00853124	9.21e-07
ST20	15	CDC14B	9	4.28e-11	0.00226848	0.223626	1.26e-06	8.54e-05
GSS	20	CSMD1	8	4.35e-11	9.52e-05	0.530627	0.000270241	0.00339686
HIST1H1E	6	C5orf64	5	4.39e-11	0.00110829	0.470127	7.75e-06	3.82e-06
DIAPH3-AS1	13	TET3	2	4.81e-11	6.35e-05	0.182535	3.45e-05	2.96e-07
TRIM22	11	CAMK1	3	4.82e-11	0.00530382	0.464796	0.000246655	8.79e-06
SNTB1	8	CSMD1	8	5.67e-11	0.0003869	0.0483668	4.78e-05	0.00374913
DCAF4L2	8	C5orf64	5	6.35e-11	0.00271031	0.683786	1.85e-06	2.46e-05
NUDT14	14	RAG1	11	6.85e-11	0.00299784	0.0504272	1.98e-06	2.83e-05
MAGI1	3	MEGF6	1	6.99e-11	8.28e-06	0.10287	0.000488645	9.6e-08
CGB2	19	PAIP2B	2	7.05e-11	0.000220853	0.00770545	0.00013428	5.03e-06
NTSR1	20	PSMD1	2	7.29e-11	7.82e-05	1	0.000308266	1.83e-05
CELSR1	22	DIAPH3-AS1	13	7.33e-11	0.00053103	0.619921	0.0242392	3.55e-07
TRIM22	11	CPSF3L	1	7.6e-11	6.15e-05	0.215281	9.32e-05	2.39e-05
COL4A2	13	TRIM22	11	7.69e-11	0.000308049	0.00578544	0.000580195	1.04e-06
CSMD1	8	TMEM57	1	7.7e-11	0.000685263	0.137855	0.00397306	0.000471748
ST20	15	ZNF827	4	7.92e-11	0.000428404	0.172074	1.88e-05	8.89e-06
CRAT	9	C5orf64	5	7.97e-11	0.000478913	0.717956	1.17e-05	3.57e-05
ST20	15	KIF3A	5	8.18e-11	0.0011017	0.103508	2.08e-05	9.19e-05
PPM1A	14	TRIM22	11	8.32e-11	0.000140825	0.011004	3.7e-07	3.97e-06
CETP	16	GPR123	10	8.83e-11	4.53e-05	0.00413952	3.16e-09	0.00234253
LRRC14	8	C5orf64	5	8.87e-11	0.0327391	0.628574	0.000111874	0.00024732
SLC7A6	16	DKK2	4	8.94e-11	1.48e-06	0.850212	6.86e-05	5.89e-06
CD300A	17	TRIM22	11	8.99e-11	0.000421462	0.130753	0.000167017	7.58e-05
KIF3A	5	MEGF6	1	9.33e-11	0.00101675	0.0388224	0.00010667	0.000322125
KIF22	16	C5orf64	5	9.87e-11	0.030847	0.471562	1.49e-05	0.00396103
MYOT	5	C5orf64	5	1.04e-10	0.000384166	0.53971	5.47e-08	0.00103484
CSMD1	8	VRK2	2	1.09e-10	0.000555677	0.805805	0.00036624	0.000200381
CSMD1	8	NAA15	4	1.36e-10	0.000821925	0.802196	0.00855905	9.03e-05
ALX4	11	CSMD1	8	1.41e-10	0.000234543	0.00428102	2.93e-05	9.19e-06
DOC2A	16	C5orf64	5	1.43e-10	0.00064549	0.128801	4.72e-05	7.45e-06
PLTP	20	C5orf64	5	1.49e-10	0.00223897	0.775313	3.39e-07	0.00017697
LILRA5	19	C5orf64	5	1.53e-10	0.00223341	0.0731709	1.08e-06	0.000436843
SMAD9	13	TNFAIP8	5	1.55e-10	3.4e-05	0.216834	5.82e-05	6.44e-06
EPHA1-AS1	7	NBPF1	1	1.62e-10	0.00130806	0.314463	3.11e-06	1.8e-05
RNF112	17	C5orf64	5	1.65e-10	0.00419054	0.909777	2.78e-06	1.18e-05
ST20	15	EIF3A	10	1.76e-10	0.000564947	0.420293	5.53e-05	0.000183145
C5orf64	5	DOCK3	3	1.82e-10	0.00114166	0.456849	7.41e-05	9.1e-05
SHPK	17	ADORA3	1	1.94e-10	0.00036565	0.000703104	1.33e-05	0.000904711
MS4A8	11	CSMD1	8	2.14e-10	0.00351606	0.454725	0.000778675	1.59e-05
DOCK3	3	MEGF6	1	2.3e-10	0.000151656	2.81e-05	0.00104222	0.000219551
CHSY1	15	ZNF827	4	2.33e-10	0.000430355	0.15019	2.33e-05	4.49e-06
DSCR3	21	TRIM22	11	2.41e-10	0.00394742	0.858757	0.000169278	3.28e-06
TAB1	22	CSMD1	8	2.59e-10	0.000208981	0.033986	0.0250793	0.0512138
