# Supplementary material for: Functional Regression Models for Epistasis Analysis of Multiple Quantitative Traits
Source: PLoS Genet. 2016 Apr 22;12(4):e1005965. doi: 10.1371/journal.pgen.1005965 (PMC4841563; doi:10.1371/journal.pgen.1005965)
Supplement: S11 Table — (XLSX) [file pgen.1005965.s019.xlsx]

## Sheet: TableS11
Table S11. P-values of significantly interacted genes with HDL, LDL, SBP, DBP and TOTCHOL after adjusting for sex, age and population stratification via 5 PCs.
Gene 1	Chr	Gene 2	Chr	P-values
				Five Traits			LDL	HDL	SBP	DBP	TOTCHOL
				MFRG	Pair-wise	PCA	FRG	FRG	FRG	FRG	FRG
					(minimum)
PDZK1IP1	1	CSMD1	8	4.29e-35	5.61e-16	1.36e-10	0.00452098	0.0644044	0.00861795	0.0024328	0.0011897
STK3	8	CSMD1	8	5.84e-34	3.39e-05	0.00581478	6.06e-05	2.82e-07	1.37e-05	1.79e-05	0.000322264
MEGF6	1	IRF2BPL	14	1.51e-31	2.55e-23	3.33e-18	0.765402	0.0898843	0.0027463	0.0407211	0.124775
PLTP	20	C5orf64	5	1.52e-31	0.00296196	0.932217	0.00017697	3.39e-07	3.37e-08	1.61e-06	0.000325914
CSMD1	8	CCNDBP1	15	3.57e-31	1.66e-05	0.000970758	0.000113522	0.00356721	8.8e-05	0.000483871	0.000822989
KIF3A	5	C5orf64	5	1.06e-30	4.94e-05	0.0562577	7.44e-05	1.21e-06	0.00203026	0.00150194	0.00104842
CSMD1	8	KIF3A	5	1.1e-30	3.97e-05	1.13e-05	0.0115835	0.00703721	0.360118	0.353746	0.014192
ST20	15	PDE4DIP	1	1.93e-30	1.14e-06	0.0602905	1.95e-08	0.00187545	0.0020589	0.00321802	2.11e-06
CSMD1	8	NARG2	15	2.86e-30	3.97e-05	1.9e-06	0.000110815	0.00224186	0.0178418	0.0018969	0.000356078
PDZK1IP1	1	ST20	15	3.17e-30	9.82e-16	0.00208915	0.00615241	0.013448	0.00230106	0.00763341	0.00329533
CSMD1	8	FOXO1	13	3.32e-30	3.01e-19	2.59e-08	1.49e-06	2.61e-06	1.49e-05	9.21e-07	8.65e-07
SHPK	17	ST20	15	1.11e-29	0.00327371	0.0967835	6.48e-11	2.36e-08	0.000426201	8.34e-05	1.63e-09
DIAPH3-AS1	13	SPRY1	4	2.65e-29	5.4e-08	2.07e-06	1.34e-06	0.000135102	0.0246614	0.0894257	7.67e-05
PLTP	20	NBPF1	1	4.6e-29	0.00291556	0.461714	6.34e-05	6.77e-06	0.000284994	0.00816418	3.93e-05
CREBBP	16	CSMD1	8	2.18e-28	2.34e-05	5.3e-26	0.00316291	0.00278046	0.133323	0.0629633	0.00220826
TAB1	22	CSMD1	8	2.21e-28	0.00132893	0.000133515	0.0512138	0.0250793	0.014822	0.0686431	0.0416722
PAIP2B	2	CSMD1	8	2.79e-28	2.54e-07	3.24e-12	1.02e-06	3.85e-06	1.24e-08	8.12e-08	1.38e-05
CSMD1	8	PHF3	6	2.95e-28	0.000131169	7.2e-09	0.00361172	0.0627625	0.0938326	0.0687167	0.00181624
CCNDBP1	15	ST20	15	3.19e-28	0.00357003	0.00132327	2.08e-05	1.32e-07	2.77e-06	1.17e-06	2.3e-05
SHPK	17	CSMD1	8	8.06e-28	0.00190008	1.77e-05	0.000292688	0.00125658	0.0288248	0.0267787	0.000413864
ROR2	9	IRF2BPL	14	9.44e-28	2.02e-23	2.71e-17	0.0504068	0.117162	0.229623	0.220121	0.00929762
NARG2	15	ST20	15	1.25e-27	4.69e-05	0.0107021	0.000100252	0.000245639	6.28e-05	1.28e-05	3.14e-05
TRIM22	11	CPSF3L	1	1.96e-27	1.03e-18	4.1e-05	2.39e-05	9.32e-05	5.34e-05	2.5e-05	3.09e-05
ST20	15	PSMD1	2	5.4e-27	6.32e-08	0.0272638	4.93e-06	4.41e-06	0.00231233	1.66e-05	1.24e-05
KIF3A	5	MEGF6	1	7.65e-27	4.46e-06	0.00683641	0.000322125	0.00010667	0.0367692	0.0788795	0.000658365
TRIM22	11	SORCS2	4	1.02e-26	7.79e-24	5.84e-11	1.52e-05	2.98e-07	3.46e-05	4.81e-06	1.85e-06
CSMD1	8	VRK2	2	1.08e-26	0.000623801	0.420568	0.000200381	0.00036624	9.14e-05	0.000161598	0.00202346
DIAPH3-AS1	13	SH2B3	12	1.14e-26	0.00371947	0.325156	6.44e-05	5.91e-06	1.78e-05	0.000579981	7.41e-05
FRMD5	15	C5orf64	5	1.99e-26	4.19e-05	0.125702	4.6e-05	8.14e-06	0.00824694	0.0375773	0.00015684
MEGF6	1	CSMD1	8	2.91e-26	8.87e-10	1.41e-56	2.61e-05	2.65e-05	4.67e-05	2.29e-06	4.37e-05
CD81	11	FOXO1	13	7.27e-26	5.52e-20	0.000415789	0.044135	0.00162108	0.0108896	0.0568214	0.00317276
CD300A	17	CSMD1	8	1.11e-25	0.00016852	0.364987	0.000171186	0.000364704	0.00932977	0.000741752	0.000213091
PDZK1IP1	1	TNFAIP8	5	4.09e-25	6.14e-16	0.000233666	0.0295919	0.00191537	0.000470332	0.00553093	0.000772681
CSMD1	8	GSK3B	3	4.56e-25	2.57e-06	0.000659101	0.00251739	5.61e-06	0.0399719	0.0081068	0.00043931
KIF22	16	C5orf64	5	6.54e-25	0.0616445	0.459624	0.00396103	1.49e-05	0.000647968	0.000207024	0.000994665
CASKIN1	16	C5orf64	5	9.42e-25	0.00223174	0.0518726	2.45e-05	5.12e-06	5.9e-05	0.000282689	0.000101787
RNF40	16	DIAPH3-AS1	13	1.17e-24	2.01e-07	0.111209	1.37e-07	5.05e-05	0.0382362	0.000236085	1.48e-05
TRIM22	11	STK3	8	1.35e-24	5.88e-05	0.0350924	6.03e-05	1.48e-06	0.000779065	0.000106623	0.000491759
C5orf64	5	IRF2BPL	14	1.42e-24	2e-23	0.0116452	0.101737	0.00205387	0.0148556	0.00689992	0.010065
LIPG	18	IRF2BPL	14	1.84e-24	2.57e-23	4.47e-07	0.49423	0.0488131	0.263984	0.182926	0.300456
CSMD1	8	TMEM57	1	2.23e-24	0.000739372	0.112631	0.000471748	0.00397306	0.00122089	0.00153491	0.000161085
PPM1A	14	CSMD1	8	2.37e-24	1.71e-05	0.00105483	2.46e-05	1.09e-06	0.0052834	6.13e-06	0.000160761
RIC3	11	IRF2BPL	14	3.28e-24	7e-23	9.1e-05	0.81941	0.145934	0.0378412	0.0124159	0.605712
CPSF3L	1	ST20	15	3.29e-24	1.25e-18	0.000110056	1.19e-05	1.63e-06	0.00149214	0.000595755	5.26e-05
TTC37	5	FAM229B	6	6.7e-24	6.89e-23	5.93e-06	0.00282898	0.163465	0.0459288	0.085252	0.00476835
RNF112	17	C5orf64	5	1.37e-23	0.00519876	0.918935	1.18e-05	2.78e-06	2.15e-07	5.23e-08	1.31e-06
CSMD1	8	DNAJB14	4	1.95e-23	0.0262602	0.131959	1.09e-05	0.00299033	9.03e-05	0.000948513	4.59e-06
ST20	15	ZNF827	4	2.52e-23	0.000306784	0.0558528	8.89e-06	1.88e-05	0.000925793	0.00354757	6.29e-06
C5orf64	5	DOCK3	3	2.63e-23	0.0006486	0.901848	9.1e-05	7.41e-05	0.0016415	5.14e-06	1.45e-05
PLTP	20	ST20	15	3.27e-23	0.00492441	0.389533	0.000272045	1e-05	0.0278213	0.000531433	0.000255359
C5orf64	5	SPRY1	4	4.26e-23	4.25e-08	4.46e-06	1.67e-07	1.12e-06	0.0013986	0.0039314	7.27e-06
MEGF6	1	PDZK1IP1	1	5.54e-23	6.91e-16	7.63e-09	0.0832401	0.0362521	0.00362837	0.00605947	0.0339741
CSMD1	8	NAA15	4	6.21e-23	0.00174656	0.250323	9.03e-05	0.00855905	0.0187747	0.00284064	0.000343945
SPRY1	4	ST20	15	7.7e-23	6.32e-08	3.82e-05	1.64e-06	0.000145115	0.00278562	0.00438609	5.31e-05
GPR123	10	NAT8L	4	1.04e-22	8.85e-24	3.7e-09	0.00632069	0.111025	0.0365009	0.0552709	0.00262158
CPSF3L	1	CSMD1	8	1.51e-22	1.27e-10	1.84e-08	0.00209078	0.0918773	0.0858859	0.0549645	0.00258854
ST20	15	ETFDH	4	1.75e-22	0.00450317	0.393219	7.43e-06	1.02e-06	0.00252197	3.76e-05	0.000163962
DCAF4L2	8	C5orf64	5	1.93e-22	0.00296196	0.241524	2.46e-05	1.85e-06	1.36e-05	5.63e-05	4.51e-05
C5orf64	5	ZAP70	2	2.02e-22	7.18e-05	0.220253	9.21e-07	0.00853124	0.0724227	0.00148985	3.72e-09
IRF3	19	C5orf64	5	2.65e-22	0.00379822	0.363865	4.35e-05	0.000453646	8.06e-06	3.2e-06	3.94e-06
GPR123	10	MESP2	15	9.86e-22	8.85e-24	3.54e-11	0.234811	0.0514573	0.0241866	0.0241033	0.0631423
LIPC	15	IRF2BPL	14	1.09e-21	1.57e-23	2.45e-11	0.494707	0.142273	0.121567	0.113682	0.350803
ST20	15	MZT2A	2	1.11e-21	0.0028652	0.106867	0.000655967	6.84e-09	0.000253243	0.00048925	0.000837369
COL4A2	13	TRIM22	11	1.12e-21	7.68e-24	2.96e-17	1.04e-06	0.000580195	0.00144561	0.000241087	1.7e-05
MS4A8	11	CSMD1	8	1.72e-21	0.00552115	0.401237	1.59e-05	0.000778675	0.000526905	0.00325224	8.87e-05
PPM1A	14	TRIM22	11	2.11e-21	3.08e-05	0.00991893	3.97e-06	3.7e-07	0.0010648	1.1e-06	4.16e-05
CSMD1	8	PSG6	19	2.58e-21	0.000133794	2.06e-07	0.037249	0.0243636	0.00812546	0.0297609	0.00833553
BLOC1S3	19	KLK6	19	2.67e-21	4e-21	1.89e-09	0.271032	0.560082	0.13696	0.0340136	0.00384857
AGRN	1	C5orf64	5	2.88e-21	2.98e-06	0.15752	6.88e-05	0.00157447	1.29e-09	1.1e-08	0.000201513
FKBP2	11	IRF2BPL	14	3.32e-21	9.74e-23	3.5e-22	0.716133	0.108777	0.0447645	0.555937	0.362074
CSMD1	8	BRAP	12	3.38e-21	8.02e-05	1.01e-06	9.07e-05	0.0132316	0.134683	0.0403649	0.000839613
CELSR1	22	DIAPH3-AS1	13	3.59e-21	1.26e-05	0.0283944	3.55e-07	0.0242392	4.5e-05	1.9e-05	1.05e-07
ALX4	11	CSMD1	8	3.71e-21	1.21e-07	1.05e-18	9.19e-06	2.93e-05	0.0457854	0.0174312	2.03e-07
GPR123	10	KCNV1	8	4.45e-21	8.85e-24	1.2e-12	0.140352	0.000262664	0.0422217	0.175772	0.204574
GPR123	10	ZRANB1	10	4.61e-21	2.24e-23	8.16e-05	0.077653	0.13074	0.158963	0.464093	0.0759849
CD300A	17	TRIM22	11	4.68e-21	0.000335278	0.659654	7.58e-05	0.000167017	0.00040944	0.000173981	1.6e-05
LIPC	15	ZNF32-AS1	10	4.96e-21	5.66e-07	1.07e-10	0.140495	0.378797	0.464213	0.22625	0.225171
CSMD1	8	OR56B4	11	5.75e-21	7.87e-24	0.00101305	0.000130851	0.013745	0.378224	0.0471633	0.000848343
SYNE1	6	C5orf64	5	5.88e-21	2.98e-06	0.0065464	1.46e-05	5.99e-07	7.07e-05	0.000487524	9.25e-05
LIPC	15	MRAP	21	6.39e-21	7.05e-07	1.47e-06	0.00408138	0.0111041	0.0311349	0.156026	0.020966
ADIPOR1	1	BLOC1S3	19	6.6e-21	1.68e-22	0.00118337	0.740481	0.114746	0.0420861	0.210587	0.00529515
STX12	1	TNFAIP8	5	7.97e-21	1.06e-08	0.0164941	1.59e-05	0.00745257	0.00860098	0.0653273	4.63e-05
GPR123	10	ZNF32-AS1	10	8.01e-21	2.33e-17	9.62e-11	0.148481	0.233122	0.406751	0.182366	0.175602
CSMD1	8	ST20	15	9.3e-21	1.65e-08	4.17e-07	9.8e-05	5.61e-05	0.000111933	7.32e-07	9.72e-05
HIST1H1E	6	C5orf64	5	1.35e-20	0.0108614	0.69309	3.82e-06	7.75e-06	6.75e-06	6.9e-07	0.000141952
BRMS1	11	C16orf82	16	1.36e-20	1.82e-18	0.005884	0.0694294	0.0158249	0.0832618	0.303172	0.045258
FAM229B	6	SERINC3	20	1.51e-20	2.68e-13	1.35e-05	0.462148	0.855003	0.120372	0.0452187	0.13996
SHPK	17	DSE	6	1.93e-20	0.00260387	0.00637732	4.84e-05	7.32e-06	0.00131069	0.00262691	4.85e-05
LIPC	15	ZNF32	10	1.93e-20	5.66e-07	8.54e-11	0.0962347	0.00593813	0.350854	0.0788118	0.112863
STX12	1	CSMD1	8	1.96e-20	1.23e-18	2.27e-10	0.00178974	0.00400574	0.0751295	0.520315	0.00214164
EPYC	12	RNASE10	14	2.07e-20	8e-23	0.00395383	0.651096	0.108851	0.0106087	0.545402	0.241264
TRIM22	11	PDCD1LG2	9	2.25e-20	4.59e-05	0.592266	0.000119161	5.89e-05	0.000122726	8.32e-05	0.000216846
CSMD1	8	CHSY1	15	2.86e-20	5.59e-11	1.59e-10	3.16e-05	0.00036719	0.00809233	0.00653121	1.96e-05
DOCK3	3	NBPF1	1	4.07e-20	1.05e-05	0.0872444	4.97e-06	0.00327705	0.054386	0.0139266	0.000393402
TRIM22	11	CAMK1	3	4.85e-20	0.023175	0.631328	8.79e-06	0.000246655	0.00408562	0.0204539	2.59e-06
CPSF3L	1	ALX4	11	5.44e-20	6.86e-09	4.46e-05	1.48e-05	0.00161796	0.00120757	0.00010661	2.72e-05
CPSF3L	1	MAGI1	3	7.53e-20	1.3e-17	1.22e-08	0.00130804	0.000421013	0.0482733	0.0706091	0.0012854
DIAPH3-AS1	13	STK3	8	7.71e-20	6.46e-05	0.116685	5.95e-05	1.82e-06	0.00308257	0.000458944	9.02e-05
DOCK3	3	MEGF6	1	7.81e-20	1.08e-05	3.12e-06	0.000219551	0.00104222	0.0551863	0.0441481	0.000217146
SMC2	9	FOXO1	13	9.23e-20	2.28e-21	0.194962	0.0049149	0.0541018	0.0103097	0.018637	0.00121758
CSMD1	8	CDC14B	9	9.23e-20	0.00517488	0.064254	0.0540351	0.00192405	0.129184	0.0839707	0.0254609
C1QTNF9	13	RNASE10	14	9.94e-20	1.35e-05	0.0600746	0.035493	0.0216739	0.0216691	0.327124	0.0484926
S1PR1	1	ARFIP1	4	1.06e-19	1.44e-14	0.00129592	0.00614647	0.700596	0.0280919	0.233342	0.00229001
S1PR1	1	NKAIN4	20	1.27e-19	1.03e-14	0.0010607	0.0125116	0.821246	0.00188995	0.0384817	0.000212377
MAGI1	3	CSMD1	8	1.43e-19	4.34e-09	1.87e-06	0.00366194	0.0391741	0.00157346	0.0390925	0.00217182
CD300A	17	CHSY1	15	1.77e-19	0.000267846	0.634655	0.000753415	6.7e-07	0.00360069	0.000352812	0.000192376
PSG3	19	ZSWIM1	20	1.94e-19	2.18e-23	0.000116881	0.843922	0.58807	0.0172214	0.00503586	0.411995
MFNG	22	C5orf64	5	2.41e-19	0.000372781	0.175595	3.75e-06	1.58e-06	0.000145089	1.42e-05	2.03e-05
COL4A2	13	NBPF1	1	2.54e-19	0.000116285	4.54e-06	6.63e-05	5.46e-07	0.00392888	0.0212174	6.37e-05
S1PR1	1	TIGD4	4	4.18e-19	1.46e-14	0.00221963	0.0181933	0.860883	0.0173131	0.125269	0.00256528
FAM229B	6	OR2AE1	7	4.23e-19	9.69e-21	4.68e-19	0.929916	0.107107	0.0418573	0.549027	0.0290089
PAIP2B	2	GSK3B	3	5.19e-19	4.65e-06	0.00585827	0.005893	4.92e-05	0.000692976	0.00331903	0.00071726
OR56B4	11	RNASE10	14	5.49e-19	8e-23	0.00347655	0.0589759	0.0607718	0.000595438	0.00415744	0.204326
ATPIF1	1	IRF2BPL	14	6.6e-19	1.63e-21	4.52e-22	0.333735	0.557003	0.0236591	0.503563	0.0425292
CRAT	9	C5orf64	5	6.63e-19	2e-23	0.87544	3.57e-05	1.17e-05	0.0102548	0.0381465	2.71e-05
DOC2A	16	C5orf64	5	6.73e-19	5.53e-07	0.252469	7.45e-06	4.72e-05	0.000321535	0.000248976	1.93e-06
FAM229B	6	TOMM34	20	7.9e-19	6.89e-23	0.0240069	0.00974854	0.943371	0.0669881	0.632958	0.00386046
LIPC	15	MESP2	15	1.11e-18	6.51e-24	6.32e-11	0.736526	0.142547	0.0486774	0.311258	0.192178
SLC12A2	5	C5orf64	5	1.46e-18	0.0285219	0.696241	0.00468038	2.6e-05	0.00588995	0.000744218	6.1e-05
LIPG	18	ZNF32-AS1	10	1.48e-18	1.22e-13	0.000177036	0.180113	0.31514	0.453389	0.233613	0.231882
LIPC	15	KCNV1	8	1.64e-18	6.51e-24	1.17e-12	0.342651	0.00041559	0.0460549	0.211734	0.271285
DSE	6	MZT2A	2	2.19e-18	0.00206765	0.0911706	4.86e-05	4.47e-07	0.00282566	0.071082	0.000186034
GSK3B	3	ALX4	11	2.23e-18	2.73e-06	0.0018952	0.0294125	2.3e-05	0.00410492	0.000631146	0.0011309
EPYC	12	JUNB	19	2.65e-18	1.59e-22	0.0767262	0.693836	0.183425	0.0355509	0.17262	0.186155
S1PR1	1	RNASE10	14	2.98e-18	3.84e-14	0.0224719	0.53509	0.142389	0.00626261	0.132563	0.12446
SLC7A6	16	DKK2	4	3.64e-18	1.83e-05	1.78e-07	5.89e-06	6.86e-05	0.00359717	0.00101151	6.8e-05
CSMD1	8	CES2	16	3.66e-18	0.000203088	0.000422509	0.199912	0.0111566	0.467136	0.0474417	0.0503743
LIPC	15	ZRANB1	10	3.94e-18	1.57e-23	2.96e-07	0.554073	0.18388	0.394992	0.393774	0.173581
C16orf82	16	SECTM1	17	4.37e-18	1.23e-18	0.0303039	0.510646	0.154997	0.0795929	0.519797	0.0255473
GPR123	10	ZNF32-AS3	10	4.96e-18	2.33e-17	2.44e-11	0.0748275	0.0385329	0.290133	0.0917846	0.0982991
GPR123	10	ZNF32	10	4.96e-18	2.33e-17	2.44e-11	0.0748275	0.0385329	0.290133	0.0917846	0.0982991
PDZK1IP1	1	TAS2R3	7	5.27e-18	6.89e-16	9.55e-10	0.0318522	0.222988	0.072373	0.0927649	0.00836719
SIGLEC7	19	NBPF1	1	7.01e-18	0.00226131	0.385617	5.9e-07	5.04e-06	0.300414	0.220415	3.85e-07
EDAR	2	RAB6A	11	7.52e-18	2.48e-21	0.0377301	0.28917	0.992346	0.00456016	0.00107852	0.0562684
NFIA	1	COX7A2	6	8.3e-18	4.2e-23	0.0211216	0.0126585	0.357354	0.602697	0.279554	0.0497016
ADRA1B	5	PSMD1	2	8.48e-18	5.5e-08	0.542279	1.04e-05	1.7e-05	0.135815	0.284101	1.23e-05
CPSF4	7	RAB6A	11	1.04e-17	7.13e-21	0.0334997	0.229289	0.161507	0.20566	8.16e-05	0.0461445
PDZK1IP1	1	RNF113B	13	1.04e-17	1.85e-16	1.13e-06	0.0652421	0.249214	0.0327339	0.0848457	0.00346542
PPM1A	14	ST20	15	1.2e-17	3.08e-05	0.000732364	7.19e-05	8.07e-06	0.00268869	3.84e-05	4.53e-05
CGB2	19	CSMD1	8	1.27e-17	0.00481582	0.015849	5.23e-06	1.87e-05	0.010701	0.0189791	8.88e-06
CSMD1	8	FAM69C	18	1.6e-17	1.42e-07	0.000142717	7.39e-05	0.00161489	0.00800205	0.00290784	0.000106318
CSMD1	8	ZBTB47	3	1.98e-17	4.34e-06	0.00346141	0.001779	9.85e-07	0.000339548	0.00636098	0.000379365
PDZK1IP1	1	MAGI1	3	2.25e-17	4.45e-15	5.7e-10	0.00800016	0.273961	0.0436608	0.00351257	0.0060921
AGRN	1	ST20	15	2.42e-17	2.63e-06	0.0545258	0.000192456	0.119648	1.88e-05	4.85e-05	0.000397192
LDHD	16	DIAPH3-AS1	13	2.62e-17	3.92e-05	0.470268	0.000423211	0.00012256	0.00613179	0.0182973	0.000295236
DIAPH3-AS1	13	PPRC1	10	2.65e-17	0.00592746	0.804217	2.01e-06	3.33e-05	0.000105653	0.00343319	2.1e-06
MAGI1	3	MEGF6	1	3.13e-17	5.03e-07	0.0912564	9.6e-08	0.000488645	0.0276643	0.00304941	8.68e-08
C4orf29	4	NUDT5	10	3.88e-17	2.25e-23	0.0487215	0.560734	0.223091	0.0360935	0.140583	0.107695
FAM229B	6	PSG3	19	3.97e-17	4.88e-23	1.63e-19	0.556184	0.627863	0.010409	0.048101	0.0963805
TNFAIP8	5	CSMD1	8	4.42e-17	0.000115706	7.41e-07	4.24e-06	4.33e-05	0.00165916	0.00138452	6.2e-05
OR2AE1	7	MAPK1IP1L	14	5.41e-17	3.37e-21	9.09e-19	0.338327	0.322922	0.0863925	0.501318	0.022075
DIAPH3-AS1	13	TET3	2	5.84e-17	8.07e-05	0.18832	2.96e-07	3.45e-05	0.00213194	0.013518	5.79e-07
CPSF3L	1	MEGF6	1	6.88e-17	6.82e-10	0.00209166	0.0209406	0.00442748	0.00860021	0.00976936	0.040638
NPPA	1	SERINC3	20	8.31e-17	2.36e-13	2.43e-10	0.136124	0.254537	0.0177138	0.114053	0.18531
CPSF4	7	C1QTNF9	13	1e-16	8.1e-06	0.025668	0.273993	0.552121	0.105558	0.0455199	0.0674043
MEGF6	1	GSK3B	3	1.4e-16	2.2e-06	0.00320485	0.0471659	5.23e-05	0.00262315	0.0182085	0.0128434
EPHA1-AS1	7	NBPF1	1	1.67e-16	0.00100337	0.0730007	1.8e-05	3.11e-06	0.205983	0.0250572	0.000209134
SPRY1	4	CSMD1	8	1.89e-16	2.9e-08	3.79e-05	0.0178913	0.059753	0.539665	0.553929	0.120285
STX12	1	P2RY1	3	2.07e-16	8.29e-19	3.86e-12	0.0053496	0.724281	0.0434189	0.607375	0.00428455
PDZK1IP1	1	C9orf64	9	2.4e-16	5.92e-16	9.83e-11	0.110357	0.160635	0.0333726	0.0486125	0.0270695
CSMD1	8	ROR2	9	2.51e-16	3.48e-20	1.87e-29	8.12e-07	0.0394918	0.0226033	0.0215969	4.77e-08
NUDT5	10	KLK6	19	3.04e-16	1.88e-23	0.0677949	0.0656052	0.166084	0.0917149	0.0971599	0.0654805
RAD54L	1	PDZK1IP1	1	3.77e-16	7.3e-16	1.41e-05	0.0715905	0.272587	0.0442791	0.0647212	0.0237805
SMAD9	13	TNFAIP8	5	3.89e-16	1.99e-05	0.0655733	6.44e-06	5.82e-05	0.000342395	0.016039	1.3e-06
PDZK1IP1	1	NUDT5	10	4.25e-16	7.3e-16	0.00229679	0.0635097	0.301604	0.103523	0.0799691	0.0150064
STX12	1	JUNB	19	4.79e-16	9.77e-18	3.03e-07	0.290359	0.634161	0.0201879	0.661509	0.0648155
PDZK1IP1	1	FAM13C	10	4.84e-16	5.33e-16	3.48e-07	0.584536	0.315019	0.0250557	0.157013	0.0848551
STX12	1	RFC4	3	5.03e-16	3.09e-10	5.16e-10	0.00912077	0.15985	0.36075	0.889238	0.0177717
PDZK1IP1	1	KLK6	19	5.57e-16	1.03e-15	0.000384883	0.0137178	0.446802	0.110353	0.353011	0.00466529
SHPK	17	ADORA3	1	6.02e-16	0.00207113	0.00810847	0.000904711	1.33e-05	0.000950681	0.00730323	0.00131078
KLHL9	9	C1QTNF9	13	7.1e-16	6e-06	0.0376249	0.0868656	0.121173	0.0340884	0.134693	0.0961401
S1PR1	1	NR1I3	1	7.29e-16	1.39e-14	0.10491	0.0905013	0.316809	0.00924314	0.223498	0.0113523
LIPG	18	ZRANB1	10	8.7e-16	2.57e-23	0.0112523	0.763536	0.0198144	0.164851	0.0409963	0.306059
GPR123	10	KIF3A	5	9.65e-16	4.7e-05	0.00594126	0.00118758	0.00441201	0.256217	0.183551	0.00356124
NTSR1	20	PSMD1	2	1.12e-15	0.00214549	1	1.83e-05	0.000308266	0.0389535	0.00111423	3.54e-06
CSMD1	8	BANF2	20	1.19e-15	5.45e-08	0.00184267	0.00854413	0.00179711	0.0030462	0.00215611	0.00753298
PDZK1IP1	1	NR1I3	1	1.29e-15	6.75e-16	2.49e-08	0.0664347	0.368253	0.0768288	0.0184022	0.0280551
MEGF6	1	STX12	1	1.35e-15	8.63e-11	8.42e-09	0.00552818	0.013029	0.0628482	0.0896824	0.00671984
ROR2	9	NBPF1	1	1.37e-15	0.00014374	0.233165	0.00011396	3.51e-05	0.0313906	0.0924415	0.000331062
GPR123	10	TRIM22	11	1.43e-15	8.85e-24	0.112518	0.000128418	0.002732	0.000113683	3.09e-06	4.87e-05
SHPK	17	RYR3	15	1.56e-15	0.00237903	1.66e-05	7.29e-05	0.011437	0.0432976	0.344603	0.00015739
GPR123	10	IRF2BPL	14	1.69e-15	2.24e-23	8.96e-12	0.128712	0.312031	0.167224	0.25116	0.295031
ELOVL5	6	PSG3	19	1.82e-15	5.87e-21	0.00368901	0.0322309	0.154081	0.900648	0.367653	0.166563
C5orf64	5	PPM1A	14	2.43e-15	3.04e-05	1.63e-05	0.000778236	1.86e-06	0.00441461	1.23e-05	0.00199383
ELOVL5	6	EIF3M	11	3.02e-15	9.8e-21	0.252035	0.547404	0.00801333	0.201152	0.286945	0.603593
PDZK1IP1	1	BRMS1	11	3.94e-15	7.3e-16	3.32e-06	0.0489034	0.332003	0.0770068	0.0606788	0.00915691
SHPK	17	NRG1	8	4.06e-15	0.00303501	0.107914	1.58e-07	0.000248496	0.0189123	0.0296356	5.24e-07
CETP	16	ZNF32	10	6.74e-15	2.47e-05	6.29e-09	0.199426	0.360256	0.721028	0.250074	0.253922
CETP	16	ZNF32-AS3	10	6.74e-15	2.47e-05	6.29e-09	0.199426	0.360256	0.721028	0.250074	0.253922
GPR123	10	CSMD1	8	1.19e-14	3.06e-05	6.17e-18	0.000779589	0.00852047	0.00519003	0.00175296	0.00141051
C14orf37	14	IRF2BPL	14	1.57e-14	2.6e-23	1.07e-18	0.47995	0.221877	0.374603	0.67713	0.739372
LIPC	15	TRIM22	11	1.92e-14	6.51e-24	0.0231665	0.0287945	0.00579549	9.74e-06	0.00166135	0.00328499
STX12	1	CADPS	3	2.38e-14	1.15e-18	1.38e-08	0.0227478	0.135838	0.645939	0.971927	0.0428549
MYOT	5	C5orf64	5	2.82e-14	0.000247841	0.799665	0.00103484	5.47e-08	0.0703865	0.0671187	0.000971173
LIPC	15	SLC7A6	16	2.97e-14	6.51e-24	5.18e-05	0.108155	0.236724	0.0172553	0.0136909	0.0918094
RRS1	8	PSG3	19	3.89e-14	2.63e-21	6.06e-05	0.79333	0.590699	0.812967	0.143444	0.478582
PDZK1IP1	1	ALX4	11	4.45e-14	1.22e-10	4.07e-06	0.00099514	0.0322736	0.00784644	0.0158899	0.000382676
CETP	16	ZNF32-AS1	10	4.86e-14	2.47e-05	1.22e-11	0.189818	0.324762	0.660944	0.278666	0.200018
GPR123	10	FOXO1	13	5.24e-14	1.06e-05	0.083153	0.000127685	0.00193985	0.0068288	0.000210444	0.000753052
LIPG	18	ZNF32-AS3	10	5.89e-14	1.22e-13	0.00606513	0.394342	0.102005	0.840513	0.379447	0.431203
LIPG	18	NAT8L	4	6.15e-14	8.31e-24	0.00608075	0.358634	0.308759	0.0885768	0.64685	0.310654
STX12	1	RRS1	8	6.74e-14	1.43e-18	7.87e-09	0.023705	0.873146	0.146146	0.776693	0.0108344
CETP	16	FOXO1	13	6.92e-14	0.000202447	0.0021266	0.243827	7.66e-08	0.478461	0.124426	0.0544447
CGB2	19	PAIP2B	2	7.53e-14	0.00555603	0.0448595	5.03e-06	0.00013428	0.0202551	0.0315204	4.91e-06
GPR123	10	SLC7A6	16	1.13e-13	8.85e-24	3.81e-07	0.0140791	0.0609488	0.00219507	0.00566435	0.0479018
FAM229B	6	LHX3	9	1.5e-13	1.34e-10	0.00681508	0.163339	0.122833	0.00303555	0.159124	0.0429167
ST20	15	CGB2	19	1.68e-13	0.0707534	0.291076	3.44e-05	4.35e-05	0.00705813	0.00714632	1.74e-05
PDZK1IP1	1	CYB5D1	17	2.31e-13	1.95e-15	0.00962726	0.191822	0.466027	0.0794863	0.336744	0.0650411
CADPS	3	ST20	15	2.7e-13	0.00105257	0.00874346	4.2e-07	0.000116719	0.0490133	0.0103281	1.47e-06
GPR123	10	FRMD5	15	2.76e-13	4.55e-05	8.64e-05	0.00100271	0.0132796	0.0499593	0.0798303	0.0192785
MTHFR	1	PDZK1IP1	1	3.17e-13	7.18e-16	7.81e-08	0.0196348	0.355116	0.186619	0.0189646	0.00811429
ATP1B3	3	OR56B4	11	3.24e-13	6.51e-24	0.0547299	0.0244903	0.0710155	0.00592705	0.000740803	0.0225462
RRS1	8	FKBP2	11	4.52e-13	1.38e-17	3.27e-06	0.484165	0.500471	0.00330344	0.112868	0.588504
CCR3	3	C4orf29	4	5.47e-13	2.25e-23	0.0366413	0.319214	0.0080272	0.222691	0.388086	0.00268447
STX12	1	NUDT5	10	6.29e-13	1.16e-18	0.00386453	0.0291254	0.507459	0.137628	0.695385	0.0216251
FOXO1	13	FBXO7	22	6.54e-13	5.9e-22	0.0174306	0.0150375	0.353767	0.236547	0.287958	0.017634
PDZK1IP1	1	C1QTNF9	13	6.65e-13	0.000508127	0.109233	0.144986	0.245767	0.16791	0.0345835	0.0457221
GSK3B	3	CHSY1	15	7.2e-13	2.84e-06	0.00302519	0.0141193	1.8e-06	0.0098235	0.0184075	0.00376294
LIPC	15	PAIP2B	2	7.87e-13	6.89e-21	1.09e-07	0.0371569	1.82e-05	0.0121237	0.0371558	0.0255688
GPR123	10	TMEM57	1	9.04e-13	0.000861757	0.414466	0.00628586	0.0290444	0.00461056	0.00702468	0.00103778
GPR123	10	STX12	1	1.24e-12	6.6e-09	3e-07	0.00364568	0.0721325	0.124974	0.315835	0.0193908
CD81	11	CHSY1	15	1.25e-12	6.58e-15	0.0228906	0.000109123	0.0496222	0.252978	0.0593785	0.00645443
GPR123	10	NBPF1	1	1.27e-12	0.000207303	0.702891	0.000837222	0.000119767	0.0275482	0.00355967	0.000460164
PDZK1IP1	1	RRS1	8	1.52e-12	8.18e-16	0.206404	0.440435	0.687734	0.0674842	0.0197454	0.12007
AGRN	1	CSMD1	8	1.61e-12	2.57e-06	3.57e-35	0.00153743	0.71506	0.0984095	0.0642037	0.00319319
LIPC	15	CD160	1	1.75e-12	6.51e-24	2.21e-05	0.822295	0.838516	0.464481	0.881377	0.831241
GPR123	10	CETP	16	2.09e-12	0.000484249	0.00171283	0.00234253	3.16e-09	0.680432	0.0198623	0.00231734
CD81	11	ST20	15	2.16e-12	2.27e-05	0.0324448	0.000177708	0.00970227	0.0362818	0.0506296	0.00314972
CPSF3L	1	ROR2	9	2.48e-12	4.76e-14	0.000209381	0.0186356	0.00132996	0.021113	0.07124	0.0404583
ROR2	9	ST20	15	2.81e-12	0.000215885	0.0597073	0.000497899	0.0021572	0.00082256	0.00683594	0.000882552
CETP	16	DKK2	4	2.85e-12	0.0186287	0.337893	0.209678	1.45e-08	0.00807751	0.00974752	0.362213
FOXO1	13	PSG3	19	3.01e-12	5.9e-22	0.00731752	0.209808	0.0493579	0.275854	0.0475767	0.15711
ZBTB47	3	PSG6	19	3.13e-12	3.01e-06	1.16e-05	0.00210312	0.000228626	0.00441949	0.00346071	4.79e-05
CETP	16	MRAP	21	3.51e-12	1.31e-06	8.27e-06	0.0732311	0.109188	0.336588	0.730493	0.0633759
STX12	1	BLOC1S3	19	3.55e-12	1.48e-17	2.17e-07	0.607426	0.855399	0.0256038	0.493425	0.106319
LIPG	18	KCNV1	8	3.71e-12	8.31e-24	5.73e-05	0.816904	0.00660987	0.183304	0.676621	0.65169
KLHL10	17	BLOC1S3	19	4e-12	7.73e-19	1.28e-08	0.747743	0.0278232	0.39182	0.785782	0.0586247
ATPIF1	1	S1PR1	1	7.01e-12	1.35e-14	0.0364693	0.0858918	0.180866	0.00780444	0.0719548	0.000122485
TAS2R3	7	SUCLA2	13	8.46e-12	1.17e-23	0.0696347	0.38271	0.327714	0.0173873	0.0384625	0.0293806
TLR5	1	SUCLA2	13	9.46e-12	3.42e-23	0.174776	0.388723	0.335048	0.0971479	0.00626028	0.770794
GPR123	10	MEGF6	1	9.73e-12	0.000265887	0.0045038	0.000388062	0.151226	0.00513809	0.00254931	0.000380459
CSMD1	8	TET3	2	1.06e-11	4.62e-05	2.33e-05	0.000861475	0.00190911	0.444468	0.759879	0.00171896
GPR123	10	PPM1A	14	1.38e-11	3.61e-05	0.00574385	0.0016113	6.51e-05	0.284765	0.00106905	0.0143583
GPR123	10	STK3	8	1.55e-11	3.97e-06	0.0197518	0.00184771	0.00385447	0.0410454	0.0290771	0.0115275
PDZK1IP1	1	CCDC122	13	1.62e-11	4.54e-16	3.76e-07	0.112133	0.168433	0.00896726	0.00489671	0.0530711
ALX4	11	IRF2BPL	14	1.81e-11	2.31e-23	7.27e-16	0.274935	0.0117997	0.0941186	0.149495	0.0714483
ROR2	9	PPM1A	14	1.92e-11	2.66e-05	0.00525395	0.000637313	5.47e-05	0.104893	0.00125018	0.00192835
CSMD1	8	CD81	11	2.27e-11	1.94e-19	9.79e-08	0.000827997	0.0922215	0.541314	0.346766	0.00042989
MEGF6	1	FOXO1	13	2.62e-11	1.82e-05	0.000377399	0.0183199	0.00195289	0.0248409	0.0138614	0.0375144
CETP	16	BANF2	20	2.69e-11	0.00136906	0.376494	0.0437761	3.99e-07	0.235845	0.065633	0.0394195
LIPC	15	DSE	6	2.78e-11	2.23e-21	6.38e-05	0.00593591	0.00101533	0.0049838	0.00817032	0.0495572
MAGI1	3	BLOC1S3	19	3e-11	8.53e-21	5.59e-05	0.00143189	0.46675	0.095877	0.0491257	0.0847309
STX12	1	KLK6	19	3.04e-11	6.33e-18	2.45e-08	0.0172057	0.178137	0.122854	0.499659	0.0230094
PDZK1IP1	1	HAUS1	18	3.35e-11	3.44e-16	0.00735698	0.0046969	0.239358	0.165793	0.178398	0.00974504
MEGF6	1	ST20	15	3.96e-11	0.000415457	0.00195473	0.002541	0.000562425	0.00353265	0.0306219	0.0127519
STX12	1	NFIA	1	4.74e-11	4.21e-11	1.45e-06	0.00302539	0.0739525	0.304753	0.525306	0.0208554
ADIPOR1	1	RAB6A	11	5.91e-11	5.25e-21	0.185234	0.554318	0.00958672	0.283865	0.623524	0.066493
GPR123	10	MRAP	21	6.23e-11	0.001802	0.0440052	0.00525399	0.153489	0.116029	0.0670971	0.0174951
LIPC	15	CPSF3L	1	8.3e-11	0.00013562	0.00254526	0.0128029	0.0018116	0.363316	0.0407188	0.0333928
LIPC	15	C5orf64	5	9.54e-11	0.00167288	0.0716787	0.157894	0.000330129	0.000372484	0.0024551	0.21497
CSMD1	8	CCDC122	13	1.08e-10	0.00018562	0.00718518	0.0835909	0.0276235	0.00283897	0.00227588	0.219065
GPR123	10	DKK2	4	1.11e-10	0.00413076	0.166658	0.000816097	0.00495258	0.00138354	0.000276144	0.00175013
LIPC	15	BRAP	12	1.48e-10	0.000133248	0.285089	0.0031659	0.0069291	0.120782	0.0565183	0.0109979
ROR2	9	FAM69C	18	1.53e-10	5.15e-07	0.0053056	0.000938426	0.0360382	0.0973172	0.037473	0.000974562
LIPC	15	NFIA	1	1.62e-10	1.57e-23	0.397518	0.0658825	0.875538	0.313358	0.0815366	0.10069
GPR123	10	ADRA1B	5	1.74e-10	0.00315222	0.0900691	8.26e-05	0.00418662	0.0122294	8.13e-05	3.52e-05
LIPC	15	KIF3A	5	1.96e-10	5.47e-05	0.00302489	0.0135858	0.00159805	0.131897	0.14398	0.0738369
