# Supplementary material for: Functional Regression Models for Epistasis Analysis of Multiple Quantitative Traits
Source: PLoS Genet. 2016 Apr 22;12(4):e1005965. doi: 10.1371/journal.pgen.1005965 (PMC4841563; doi:10.1371/journal.pgen.1005965)
Supplement: S12 Table — (XLSX) [file pgen.1005965.s020.xlsx]

## Sheet: TableS12
Table S12. P-values of 101 pairs of SNPs between genes CSMD1 and FOXO1 for testing interaction affecting five traits after adjusting for sex, age and population stratification via 5 PCs.
Gene 1			Gene 2			P-value
CSMD1			FOXO1			3.32e-30
SNP1	BP	MAF	SNP2	BP	MAF	P-Value
rs182017822	3267027	0.00570437	rs3751436	41135038	0.015625	3.00647e-19
rs150803391	2967636	0.00967262	rs3751436	41135038	0.015625	3.09323e-12
rs35043129	2807783	0.123512	rs45624735	41134707	0.00297619	7.80644e-05
rs4875859	2820187	0.148065	rs45624735	41134707	0.00297619	8.37877e-05
rs12674750	3565900	0.176587	rs45624735	41134707	0.00297619	0.000186503
rs17066296	3351147	0.0768849	rs139436481	41134629	0.00793651	0.000493825
rs61664876	3000240	0.231647	rs45624735	41134707	0.00297619	0.000581007
rs2291221	3474342	0.4375	rs139436481	41134629	0.00793651	0.000585813
rs56109797	3351195	0.0803571	rs139436481	41134629	0.00793651	0.000621935
rs34337712	2808730	0.0746528	rs45624735	41134707	0.00297619	0.000628519
rs4875859	2820187	0.148065	rs3751436	41135038	0.015625	0.00113992
rs17068480	3855658	0.0746528	rs146488369	41134019	0.000744048	0.0014366
rs17079639	3077005	0.234375	rs146488369	41134019	0.000744048	0.00146649
rs1979509	2811708	0.21131	rs45624735	41134707	0.00297619	0.00149612
rs73657532	2824083	0.114583	rs146488369	41134019	0.000744048	0.00151939
rs34337712	2808730	0.0746528	rs146488369	41134019	0.000744048	0.00153415
rs10097933	3263500	0.0550595	rs139436481	41134629	0.00793651	0.0015398
rs1161518	3263528	0.330357	rs146488369	41134019	0.000744048	0.00154482
rs12543118	3263758	0.458829	rs146488369	41134019	0.000744048	0.00154506
rs10088378	3265590	0.333829	rs146488369	41134019	0.000744048	0.00154974
rs61664876	3000240	0.231647	rs146488369	41134019	0.000744048	0.00155236
rs73188909	3611570	0.0389385	rs146488369	41134019	0.000744048	0.00155892
rs6997981	2799981	0.33879	rs146488369	41134019	0.000744048	0.00156177
rs4875859	2820187	0.148065	rs146488369	41134019	0.000744048	0.0016286
rs9314495	3351264	0.260169	rs146488369	41134019	0.000744048	0.00164195
rs6558702	2909992	0.238343	rs146488369	41134019	0.000744048	0.00170097
rs35043129	2807783	0.123512	rs146488369	41134019	0.000744048	0.00185316
rs12543118	3263758	0.458829	rs45624735	41134707	0.00297619	0.00264785
rs17417724	4494905	0.062004	rs139436481	41134629	0.00793651	0.00313238
rs77652019	2967883	0.0109127	rs139436481	41134629	0.00793651	0.00333562
rs1161518	3263528	0.330357	rs45624735	41134707	0.00297619	0.00353561
rs10088378	3265590	0.333829	rs45624735	41134707	0.00297619	0.00361893
rs2291221	3474342	0.4375	rs146488369	41134019	0.000744048	0.00395742
rs2161752	3200877	0.184524	rs45624735	41134707	0.00297619	0.00450245
rs11995438	2857665	0.116815	rs45624735	41134707	0.00297619	0.00534939
rs117573133	3046371	0.0062004	rs45624735	41134707	0.00297619	0.00609786
rs17079639	3077005	0.234375	rs3751436	41135038	0.015625	0.00625671
rs202157459	3047488	0.00322421	rs139436481	41134629	0.00793651	0.007863
rs77252802	3165809	0.118552	rs139436481	41134629	0.00793651	0.00897542
rs77252802	3165809	0.118552	rs45624735	41134707	0.00297619	0.0100786
rs10096251	3224818	0.114831	rs45624735	41134707	0.00297619	0.0108494
rs667859	2820745	0.323909	rs3751436	41135038	0.015625	0.0109609
rs10094820	3266909	0.0682044	rs45624735	41134707	0.00297619	0.0116132
rs374789140	2999973	0.000496032	rs146488369	41134019	0.000744048	0.012023
rs3802303	3253768	0.414435	rs45624735	41134707	0.00297619	0.0152746
rs898511	2967631	0.149058	rs45624735	41134707	0.00297619	0.0163362
rs17417724	4494905	0.062004	rs45624735	41134707	0.00297619	0.017674
rs2670079	2830843	0.118304	rs139436481	41134629	0.00793651	0.0198056
rs191729544	2831959	0.00396825	rs139436481	41134629	0.00793651	0.021509
rs73188909	3611570	0.0389385	rs70961707	41134096	0.000248016	0.0219775
rs147245019	3087687	0.00868056	rs45624735	41134707	0.00297619	0.0233285
rs667859	2820745	0.323909	rs45624735	41134707	0.00297619	0.0238635
rs61703709	3351259	0.0969742	rs369078513	41134191	0.000248016	0.0258206
rs10103770	3165207	0.438244	rs139436481	41134629	0.00793651	0.0262371
rs4875859	2820187	0.148065	rs139436481	41134629	0.00793651	0.0268075
rs2291221	3474342	0.4375	rs70961707	41134096	0.000248016	0.0271236
rs1393843	3165814	0.0590278	rs3751436	41135038	0.015625	0.0274289
rs1979509	2811708	0.21131	rs70961707	41134096	0.000248016	0.0282641
rs3802303	3253768	0.414435	rs70961707	41134096	0.000248016	0.0282747
rs10103770	3165207	0.438244	rs3751436	41135038	0.015625	0.0284866
rs9314495	3351264	0.260169	rs70961707	41134096	0.000248016	0.0289981
rs17417724	4494905	0.062004	rs369078513	41134191	0.000248016	0.0295149
rs6997981	2799981	0.33879	rs70961707	41134096	0.000248016	0.0298546
rs35043129	2807783	0.123512	rs369078513	41134191	0.000248016	0.0300152
rs2617008	4495107	0.256448	rs369078513	41134191	0.000248016	0.0301556
rs1979509	2811708	0.21131	rs139436481	41134629	0.00793651	0.0302805
rs6984292	3226741	0.21751	rs369078513	41134191	0.000248016	0.0303096
rs667859	2820745	0.323909	rs70961707	41134096	0.000248016	0.0304102
rs4875703	3224561	0.235863	rs369078513	41134191	0.000248016	0.0304247
rs6997981	2799981	0.33879	rs369078513	41134191	0.000248016	0.0305336
rs10103770	3165207	0.438244	rs369078513	41134191	0.000248016	0.0308632
rs6984477	3226899	0.217758	rs369078513	41134191	0.000248016	0.0308729
rs2161752	3200877	0.184524	rs369078513	41134191	0.000248016	0.0309354
rs17068480	3855658	0.0746528	rs369078513	41134191	0.000248016	0.0311999
rs898511	2967631	0.149058	rs70961707	41134096	0.000248016	0.0314006
rs111253069	3889560	0.000248016	rs369078513	41134191	0.000248016	0.0314424
rs4875859	2820187	0.148065	rs369078513	41134191	0.000248016	0.0315634
rs11995438	2857665	0.116815	rs369078513	41134191	0.000248016	0.0315926
rs12543118	3263758	0.458829	rs369078513	41134191	0.000248016	0.0317272
rs7813641	3200977	0.0488591	rs70961707	41134096	0.000248016	0.0317581
rs73657532	2824083	0.114583	rs369078513	41134191	0.000248016	0.0318417
rs1979509	2811708	0.21131	rs369078513	41134191	0.000248016	0.0319589
rs12674750	3565900	0.176587	rs369078513	41134191	0.000248016	0.0322308
rs667859	2820745	0.323909	rs369078513	41134191	0.000248016	0.0324669
rs1161518	3263528	0.330357	rs369078513	41134191	0.000248016	0.0330819
rs10088378	3265590	0.333829	rs369078513	41134191	0.000248016	0.0331594
rs2670079	2830843	0.118304	rs369078513	41134191	0.000248016	0.0333714
rs2670079	2830843	0.118304	rs70961707	41134096	0.000248016	0.034403
rs2291221	3474342	0.4375	rs369078513	41134191	0.000248016	0.034534
rs2291221	3474342	0.4375	rs3751436	41135038	0.015625	0.0349921
rs35043129	2807783	0.123512	rs3751436	41135038	0.015625	0.0361649
rs2161752	3200877	0.184524	rs139436481	41134629	0.00793651	0.038143
rs62490187	3008905	0.0977183	rs139436481	41134629	0.00793651	0.0441483
rs4875742	2964206	0.167163	rs45624735	41134707	0.00297619	0.0472632
rs9314495	3351264	0.260169	rs3751436	41135038	0.015625	0.0473339
rs71521901	3855508	0.0126488	rs139436481	41134629	0.00793651	0.0473721
rs61664876	3000240	0.231647	rs139436481	41134629	0.00793651	0.0481345
rs73657532	2824083	0.114583	rs45624735	41134707	0.00297619	0.0483006
rs73657532	2824083	0.114583	rs139436481	41134629	0.00793651	0.0486797
rs11784931	2831968	0.0171131	rs139436481	41134629	0.00793651	0.0489099
rs28455997	3076959	0.127976	rs45624735	41134707	0.00297619	0.0492308
